# Supplementary material for: An Aminosteroid Derivative Shows Higher In Vitro and In Vivo Potencies than Gold Standard Drugs in Androgen-Dependent Prostate Cancer Models
Source: Cancers (Basel). 2023 Jun 2;15(11):3033. doi: 10.3390/cancers15113033 (PMC10252594; doi:10.3390/cancers15113033)
Supplement: Supplementary file 1 [file cancers-15-03033-s001.zip]

Archive with 1 entries (1 files):
- cancers-2350311-SI.pdf
